# Supplementary material for: Selection, Comparative Genomics, and Potential Probiotic Features of Escherichia coli 5C, a pks-Negative Strain Isolated from Healthy Infant Donor Feces
Source: Probiotics Antimicrob Proteins. 2025 Apr 16;18(1):436–56. doi: 10.1007/s12602-025-10522-5 (PMC12999690; doi:10.1007/s12602-025-10522-5)
Supplement: Supplementary file 2 — Supplementary file2 (ZIP 12597 KB) [file 12602_2025_10522_MOESM2_ESM.zip]

Archive with 16 entries (15 files):
- Online Resource 2. PHASTEST analysis for prophages in 5C 8C and Nissle 1917 2/
- __MACOSX/._Online Resource 2. PHASTEST analysis for prophages in 5C 8C and Nissle 1917 2
- Online Resource 2. PHASTEST analysis for prophages in 5C 8C and Nissle 1917 2/CP022686.1 Escherichia coli Nissle 1917.PHASTEST.zip
- __MACOSX/Online Resource 2. PHASTEST analysis for prophages in 5C 8C and Nissle 1917 2/._CP022686.1 Escherichia coli Nissle 1917.PHASTEST.zip
- Online Resource 2. PHASTEST analysis for prophages in 5C 8C and Nissle 1917 2/CP082949.1 Escherichia coli Nissle 1917.PHASTEST.zip
- __MACOSX/Online Resource 2. PHASTEST analysis for prophages in 5C 8C and Nissle 1917 2/._CP082949.1 Escherichia coli Nissle 1917.PHASTEST.zip
- Online Resource 2. PHASTEST analysis for prophages in 5C 8C and Nissle 1917 2/E_coli_5C.PHASTER.zip
- __MACOSX/Online Resource 2. PHASTEST analysis for prophages in 5C 8C and Nissle 1917 2/._E_coli_5C.PHASTER.zip
- Online Resource 2. PHASTEST analysis for prophages in 5C 8C and Nissle 1917 2/CP007799.1 Escherichia coli Nissle 1917.PHASTEST.zip
- __MACOSX/Online Resource 2. PHASTEST analysis for prophages in 5C 8C and Nissle 1917 2/._CP007799.1 Escherichia coli Nissle 1917.PHASTEST.zip
- Online Resource 2. PHASTEST analysis for prophages in 5C 8C and Nissle 1917 2/CP058217.1 Escherichia coli Nissle 1917.PHASTEST.zip
- __MACOSX/Online Resource 2. PHASTEST analysis for prophages in 5C 8C and Nissle 1917 2/._CP058217.1 Escherichia coli Nissle 1917.PHASTEST.zip
- Online Resource 2. PHASTEST analysis for prophages in 5C 8C and Nissle 1917 2/CP171242.1 Escherichia coli Nissle 1917.PHASTEST.zip
- __MACOSX/Online Resource 2. PHASTEST analysis for prophages in 5C 8C and Nissle 1917 2/._CP171242.1 Escherichia coli Nissle 1917.PHASTEST.zip
- Online Resource 2. PHASTEST analysis for prophages in 5C 8C and Nissle 1917 2/E_coli_8C.PHASTER.zip
- __MACOSX/Online Resource 2. PHASTEST analysis for prophages in 5C 8C and Nissle 1917 2/._E_coli_8C.PHASTER.zip
